# Supplementary material for: Unveiling the Distribution Characteristics of Benzene-Based Pollutants in a Retired Industrial Park and Their Influence Factors: Soil Properties and Microbial Communities
Source: Toxics. 2025 Sep 17;13(9):791. doi: 10.3390/toxics13090791 (PMC12474079; doi:10.3390/toxics13090791)
Supplement: Supplementary file 1 [file toxics-13-00791-s001.zip]

Archive with 1 entries (1 files):
- toxics-3859430-supplementary.pdf
